# Supplementary material for: A three-dimensionally preserved lobopodian from the Herefordshire (Silurian) Lagerstätte, UK
Source: R Soc Open Sci. 2018 Aug 8;5(8):172101. doi: 10.1098/rsos.172101 (PMC6124121; doi:10.1098/rsos.172101)
Supplement: ESM Table S1 [file rsos172101supp3.txt]

nstates 32 ;
xread
128 55
& [Continuous]
Caenorhabditis_elegans	?	?	?	?	?	?	?	?	?	?	?
Priapulus_caudatus	?	?	?	?	?	?	?	?	?	?	?
UB_W266	?	?	?	?	?	?	?	?	?	?	?
Stygarctus_bradypus	?	?	?	?	?	?	?	?	?	?	?
Actinarctus_doryphorus	?	?	?	?	?	?	?	?	?	?	?
Echiniscoides_sigismundi	?	?	?	?	?	?	?	?	?	?	?
Echiniscus_testudo	?	?	?	?	?	?	?	?	?	?	?
Milnesium_tardigradum	?	?	?	?	?	?	?	?	?	?	?
Hypsibius_dujardini	?	?	?	?	?	?	?	?	?	?	?
Macrobiotus_hufelandii	?	?	?	?	?	?	?	?	?	?	?
Cretoperipatus_burmiticus	?	?	?	?	2.32	?	?	1.59	?	0.60	?
Epiperipatus_edwardsii	?	?	?	?	?	?	?	?	?	?	?
Euperipatoides_kanangrensis	?	?	?	2.40	2.65	?	?	1.45-1.66	?	0.41-0.63	?
Euperipatoides_rowelli	?	?	?	0.93	2.59	?	?	1.59-1.60	?	0.40-0.69	?
Peripatus_juliformis	?	?	?	1.28	2.49	?	?	1.29-1.30	?	0.27-0.31	?
Diania_cactiformis	?	?	?	1.06	?	?	?	3.81-5.08	?	3.39-4.63	?
Paucipodia_inermis	?	?	?	1.23-1.42	?	?	?	3.61-5.27	?	1.34-3.12	?
Microdictyon_sinicum	?	?	?	0.46-0.80	?	?	?	3.97-4.78	?	1.25-2.71	?
Cardiodictyon_catenulum	?	?	?	?	?	?	?	6.38-11.31	0.83-1.35	1.75	0.62
Hallucigenia_sparsa	?	2.45-4.28	6.17-6.49	?	?	?	?	4.86-13.89	2.17	2.21-2.80	0.96
Hallucigenia_fortis	?	1.94-2.90	2.71-4.66	0.55	?	?	?	5.57-12.04	2.98-3.77	2.01	?
Hallucigenia_hongmeia	?	1.17-1.69	1.74-2.88	?	?	?	?	?	?	?	?
Antennacanthopodia_gracilis	?	?	?	0.96	?	?	?	0.93-1.76	?	0.52-0.71	?
Aysheaia_pedunculata	?	?	?	?	0.76-0.95	?	?	1.82-3.03	?	0.60-0.89	?
Onychodictyon_ferox	?	0.51	1.77-1.81	?	1.62	?	?	3.85-5.30	?	1.10-1.42	?
Onychodictyon_gracilis	?	0.67-0.71	2.17-2.34	?	?	?	?	?	?	?	?
ROM_52703	?	0.62-0.75	2.68-3.23	3.93	?	?	?	0.95-9.77	1.32-1.53	0.31-0.41	3.75
ROM_53234	?	0.33-0.54	1.71-2.95	?	1.33	?	?	4.46-5.75	1.17-1.20	?	?
Ovatiovermis_cribratus	?	?	?	?	?	?	?	1.96-7.26	1.48-2.19	0.50-1.23	1.91
SAM_P14848	?	0.41-0.71	3.16-4.01	?	?	?	?	?	?	?	?
Collinsium_cilliosum	?	0.49-2.12	4.46-5.66	?	?	?	?	1.92-6.70	1.15-1.28	0.81-0.91	?
Acinocrinus_stichus	?	0.78-1.45	3.37-5.58	?	?	?	?	?	?	?	?
Luolishania_longicruris	?	0.97-2.01	3.95-5.39	3.68	1.85	?	?	2.78-9.17	2.33-3.57	1.14-1.52	2.28
Siberion_lenaicus	?	?	?	2.46	1.81	?	?	2.10	?	0.69-0.78	?
Xenusion_auerswaldae	?	?	?	?	?	?	?	3.37-4.99	?	0.87-1.11	?
Hadranax_augustus	?	?	?	?	?	?	?	2.35-3.59	?	1.03-1.17	?
Megadictyon_haikouensis	?	?	?	1.48	2.60	?	?	2.10-3.22	?	0.70-1.01	?
Thanahita_distos	?	?	?	0.27	?	?	?	6.11-7.03	1.11	1.35-2.22	0.58
Pambdelurion_whittingtoni	?	?	?	?	?	?	?	2.90-4.88	?	1.29-2.08	?
Kerygmachela_kieregaardi	?	?	?	?	2.63	?	0.82	1.44-2.20	?	0.51-0.52	?
Opabinia_regalis	?	?	?	?	?	?	2.28	?	?	?	?
Aegirocassis_benmoulae	2.03-2.48	?	?	?	?	6.58	?	0.97-1.04	?	0.31-0.34	?
Anomalocaris_canadensis	0.77-0.84	?	?	?	3.17-3.48	0.48-0.53	2.87	?	?	?	?
Hurdia_victoria	1.95	?	?	?	?	1.22-2.14	?	?	?	?	?
Lyrarapax_unguispinus	0.53	?	?	?	?	0.4-0.72	?	?	?	?	?
Peytoia_nathorsti	1.15	?	?	?	?	1.78-3.35	2.76	0.79-0.80	?	?	?
Isoxys_acutangulus	0.69-0.79	?	?	?	4.62	0.54-1.13	?	?	?	?	?
Nereocaris_briggsi	0.56	?	?	?	?	?	?	?	?	?	?
Fuxianhuia_protensa	0.40-0.60	?	?	?	?	?	?	?	?	?	?
Chengjangocaris_kunmingensis	?	?	?	?	?	?	?	?	?	?	?
Leanchoilia_superlata	?	?	?	?	?	?	?	?	?	?	?
Alalcomenaeus_cambriensis	?	?	?	?	?	?	?	?	?	?	?
YKLP_11075	?	?	?	?	?	?	?	?	?	?	?
Naraoia_compacta	?	?	?	?	?	?	?	?	?	?	?
Olenoides_serratus	?	?	?	?	?	?	?	?	?	?	?
& [Continuous]
Caenorhabditis_elegans	?	?	?	?	?	?	?	?	?	?	?	?	?	?	?	?	?	?	?
Priapulus_caudatus	?	?	?	?	?	?	?	?	?	?	?	?	?	?	?	?	?	?	?
UB_W266	?	?	?	?	?	4	?	?	?	?	2	?	?	?	?	?	?	?	?
Stygarctus_bradypus	1	?	?	?	1	4	?	?	?	?	4	?	?	?	?	?	?	?	?
Actinarctus_doryphorus	?	?	?	?	1	4	?	?	?	?	4	?	?	?	?	?	?	?	1
Echiniscoides_sigismundi	?	1	?	?	1	4	?	?	?	?	8	?	?	?	?	?	?	?	?
Echiniscus_testudo	1	?	?	?	1	4	?	?	?	?	4	?	?	?	?	?	?	?	1
Milnesium_tardigradum	?	1	?	?	1	4	?	?	?	?	4	?	?	?	?	?	?	?	1
Hypsibius_dujardini	?	1	?	?	1	4	?	?	?	?	2	?	?	?	?	?	?	?	1
Macrobiotus_hufelandii	?	1	?	?	1	4	?	?	?	?	2	?	?	?	?	?	?	?	1
Cretoperipatus_burmiticus	?	1	?	?	3	22	?	?	?	?	2	?	?	?	?	?	?	?	?
Epiperipatus_edwardsii	?	1	?	?	3	32	?	?	?	?	2	?	?	?	?	?	?	?	?
Euperipatoides_kanangrensis	?	1	?	?	3	14	?	?	?	?	2	?	?	?	?	?	?	?	2
Euperipatoides_rowelli	?	1	?	?	3	14	?	?	?	?	2	?	?	?	?	?	?	?	2
Peripatus_juliformis	?	1	?	?	3	29-34	?	?	?	?	2	?	?	?	?	?	?	?	?
Diania_cactiformis	?	?	1	?	?	10	?	?	?	?	?	?	?	?	?	?	?	?	?
Paucipodia_inermis	?	?	?	?	?	9	?	?	?	?	1-2	?	?	?	?	?	?	?	?
Microdictyon_sinicum	?	?	2	?	?	10	?	?	?	?	1-2	?	?	?	?	?	?	?	?
Cardiodictyon_catenulum	?	2	2	?	?	27	2	?	?	25	2	?	?	?	?	?	?	?	?
Hallucigenia_sparsa	?	1	2	?	?	10	3	?	?	7	1-2	?	?	?	?	?	?	?	?
Hallucigenia_fortis	?	2	2	?	?	11	3	?	?	8	?	?	?	?	?	?	?	?	?
Hallucigenia_hongmeia	?	?	2	?	?	?	?	?	?	7	?	?	?	?	?	?	?	?	?
Antennacanthopodia_gracilis	?	?	?	?	2	9	?	?	?	?	?	?	?	?	?	?	?	?	?
Aysheaia_pedunculata	?	1	?	?	1	10	?	1	?	?	4	1	?	?	?	?	?	?	?
Onychodictyon_ferox	?	1	2	?	1	11	?	1	?	?	2	2	?	?	?	?	?	?	?
Onychodictyon_gracilis	?	?	2	?	?	12	?	1	?	?	2	?	?	?	?	?	?	?	?
ROM_52703	2	?	5	?	?	12	6	2	?	6	1	?	?	?	?	?	?	?	?
ROM_53234	2	?	5	?	1	9	6	2	3	3	1	?	?	?	?	?	?	?	?
Ovatiovermis_cribratus	?	1	?	?	?	9	6	2	2	3	1	?	?	?	?	?	?	?	?
SAM_P14848	1	?	3	?	?	?	5	2	?	?	1	?	?	?	?	?	?	?	?
Collinsium_cilliosum	2	?	3	?	1	15	6	2	?	9	1	?	?	?	?	?	?	?	?
Acinocrinus_stichus	?	?	7	?	?	?	?	2	?	?	?	?	?	?	?	?	?	?	?
Luolishania_longicruris	3	3	3	?	1	14	5	2	4	9	1	?	?	?	?	?	?	?	?
Siberion_lenaicus	?	?	?	?	1	13	?	?	?	?	?	?	?	?	?	?	?	?	?
Xenusion_auerswaldae	?	?	2	?	?	?	?	1	?	?	?	?	?	?	?	?	?	?	?
Hadranax_augustus	?	?	4	?	?	?	?	?	?	?	?	?	?	?	?	?	?	?	?
Megadictyon_haikouensis	?	?	?	?	1	?	?	?	?	?	?	1	?	?	?	?	1	?	?
Thanahita_distos	?	?	?	?	?	?	?	?	?	7	1-2	?	?	?	?	?	?	?	?
Pambdelurion_whittingtoni	?	?	?	?	1	12	?	?	?	?	?	1	?	?	?	1	1	?	?
Kerygmachela_kieregaardi	?	1	2	?	1	12	?	?	?	?	?	1	?	?	?	1	1	?	?
Opabinia_regalis	?	2	?	?	1	18	?	?	?	?	?	?	?	?	?	1	3	?	?
Aegirocassis_benmoulae	1	?	?	?	1	?	?	?	?	?	?	1	?	?	?	1	?	?	?
Anomalocaris_canadensis	1	1	?	?	1	19	?	?	?	?	?	2	14	?	?	1	3	?	?
Hurdia_victoria	1	1	?	?	1	8-10	?	?	?	?	?	1	9-11	?	?	1	1	?	?
Lyrarapax_unguispinus	1	1	?	?	1	?	?	?	?	?	?	1	?	?	?	1	3	?	1
Peytoia_nathorsti	?	1	?	?	1	?	?	?	?	?	?	1	12	?	?	1	?	?	?
Isoxys_acutangulus	1	1	?	?	1	13	?	?	?	?	?	1	6	?	?	1	3	?	?
Nereocaris_briggsi	1	1	?	?	?	40	?	?	?	?	?	?	?	?	?	?	3	?	?
Fuxianhuia_protensa	1	1	?	32	3	?	?	?	?	?	?	?	?	2	3	1	1	13	3
Chengjangocaris_kunmingensis	1	1	?	26	3	?	?	?	?	?	?	?	?	2	3	1	?	17	3
Leanchoilia_superlata	?	2	?	11	?	?	?	?	?	?	?	?	?	4	5	2	?	7	?
Alalcomenaeus_cambriensis	?	2	?	11	?	?	?	?	?	?	?	?	?	4	5	2	?	7	?
YKLP_11075	?	2	?	11	?	?	?	?	?	?	?	?	?	4	?	?	?	?	3
Naraoia_compacta	?	?	?	?	2	?	?	?	?	?	?	?	?	4	?	2	?	7	?
Olenoides_serratus	?	1	?	?	2	?	?	?	?	?	?	?	?	4	?	2	?	7	?
& [Numeric]
Caenorhabditis_elegans	0	0	-	0	-	0	-	-	-	-	-	-	-	-	0	0	-	-	-	0	-	-	0	0	-	-	0	-	-	-	-	-	-	-	-	-	-	-	-	-	-	-	0	-	-	-	-	-	-
Priapulus_caudatus	0	0	0	0	-	0	-	-	-	-	-	-	-	-	0	0	-	-	-	0	-	-	1	0	-	-	0	-	-	-	-	-	-	-	-	-	-	-	-	-	-	-	0	-	-	-	-	-	-
UB_W266	1	1	?	0	-	1	1	0	0	0	-	-	-	-	0	0	-	-	-	0	0	0	1	0	-	-	0	-	-	-	-	-	-	-	0	0	-	-	-	-	-	-	1	?	?	?	?	?	?
Stygarctus_bradypus	1	1	0	1	0	1	1	1	1	1	0	0	0	0	0	0	-	-	-	0	0	0	-	0	-	-	0	-	-	-	-	-	-	-	0	0	-	-	-	-	-	-	1	1	0	-	-	1	0
Actinarctus_doryphorus	1	1	0	0	-	1	1	1	1	0	-	-	-	-	0	0	-	-	-	0	0	0	0	0	-	-	0	-	-	-	-	-	-	-	0	0	-	-	-	-	-	-	1	1	0	-	-	1	0
Echiniscoides_sigismundi	1	0	0	0	-	1	1	0	1	0	-	-	-	-	0	1	0	-	0	0	0	0	1	0	-	-	0	-	-	-	-	-	-	-	0	0	-	-	-	-	-	-	1	1	0	-	-	1	0
Echiniscus_testudo	1	1	0	1	0	1	1	0	1	1	0	0	0	0	0	0	-	-	-	0	0	0	-	0	-	-	0	-	-	-	-	-	-	-	0	0	-	-	-	-	-	-	1	1	0	-	-	1	0
Milnesium_tardigradum	1	0	0	0	-	1	1	1	0	0	-	-	-	-	0	1	0	-	0	0	0	0	1	0	-	-	0	-	-	-	-	-	-	-	0	0	-	-	-	-	-	-	1	1	0	-	-	1	0
Hypsibius_dujardini	1	0	0	0	-	1	0	1	0	0	-	-	-	-	0	1	0	-	0	0	0	0	1	0	-	-	0	-	-	-	-	-	-	-	0	0	-	-	-	-	-	-	1	1	0	-	-	1	0
Macrobiotus_hufelandii	1	0	0	0	-	1	0	1	0	0	-	-	-	-	0	1	0	-	0	0	0	0	1	0	-	-	0	-	-	-	-	-	-	-	0	0	-	-	-	-	-	-	1	1	0	-	-	1	0
Cretoperipatus_burmiticus	1	?	?	0	-	1	0	0	0	0	-	-	-	-	0	1	0	-	0	0	0	0	1	1	1	1	0	-	-	-	-	-	-	-	0	1	-	-	-	-	-	-	1	1	1	0	1	0	-
Epiperipatus_edwardsii	1	?	?	0	-	1	0	0	0	0	-	-	-	-	0	1	0	-	0	0	0	0	1	1	1	1	0	-	-	-	-	-	-	-	0	1	-	-	-	-	-	-	1	1	1	0	1	0	-
Euperipatoides_kanangrensis	1	?	1	0	-	1	0	0	0	0	-	-	-	-	0	1	0	-	0	0	0	0	1	1	1	0	0	-	-	-	-	-	-	-	0	1	-	-	-	-	-	-	1	1	1	0	1	0	-
Euperipatoides_rowelli	1	?	?	0	-	1	0	0	0	0	-	-	-	-	0	1	0	-	0	0	0	0	1	1	1	0	0	-	-	-	-	-	-	-	0	1	-	-	-	-	-	-	1	1	1	0	1	0	-
Peripatus_juliformis	1	?	?	0	-	1	0	0	0	0	-	-	-	-	0	1	0	-	0	0	0	0	1	1	1	1	0	-	-	-	-	-	-	-	0	1	-	-	-	-	-	-	1	1	1	0	1	0	-
Diania_cactiformis	1	?	-	0	-	0	?	?	?	0	-	-	-	-	0	0	-	-	-	0	0	0	1	0	-	-	1	0	1	-	-	-	-	-	0	1	-	-	-	-	-	-	1	0	-	-	-	-	-
Paucipodia_inermis	1	?	?	0	-	0	0	0	0	0	-	-	-	-	0	0	-	-	-	0	0	0	0	0	-	-	0	-	-	-	-	-	-	-	0	1	-	-	-	-	-	-	1	0	-	-	-	-	-
Microdictyon_sinicum	1	?	0	0	-	0	?	?	?	0	-	-	-	-	0	0	-	-	-	0	0	0	0	0	-	-	1	1	1	0	0	-	-	-	0	1	-	-	-	-	-	-	1	0	-	-	-	-	-
Cardiodictyon_catenulum	1	?	0	0	-	1	0	0	0	0	-	-	-	-	0	1	1	0	0	0	0	1	0	0	-	-	1	1	1	-	0	-	-	-	0	1	-	-	-	-	-	-	1	0	-	-	-	-	-
Hallucigenia_sparsa	1	?	1	0	-	1	0	0	0	0	-	-	-	-	0	1	0	-	0	0	0	1	0	0	-	-	1	1	0	1	1	1	0	0	0	0	-	-	-	-	-	-	1	0	-	-	-	-	-
Hallucigenia_fortis	1	?	?	0	-	1	0	0	0	0	-	-	-	-	0	1	1	0	0	0	0	1	0	0	-	-	1	1	0	?	1	1	0	0	0	1	-	-	-	-	-	-	1	0	-	-	-	-	-
Hallucigenia_hongmeia	1	?	?	0	-	?	?	?	?	?	?	?	?	?	?	?	?	?	?	?	?	1	0	0	-	-	1	1	?	0	1	0	0	0	0	1	-	-	-	-	-	-	1	?	?	?	?	?	?
Antennacanthopodia_gracilis	1	?	-	0	-	1	0	0	0	0	-	-	-	-	0	?	?	?	?	0	0	0	0	0	-	-	0	-	-	-	-	-	-	-	0	1	-	-	-	-	-	-	1	1	1	1	0	0	-
Aysheaia_pedunculata	1	?	0	0	-	1	0	0	0	0	-	-	-	-	0	1	0	-	0	0	0	0	1	1	0	0	0	-	-	-	-	-	-	-	0	0	-	-	-	-	-	-	1	1	1	1	1	0	-
Onychodictyon_ferox	1	?	0	0	-	1	0	0	0	0	-	-	-	-	0	1	0	-	0	0	0	0	1	1	0	0	1	1	1	0	1	0	0	0	0	0	-	-	-	-	-	-	1	1	1	0	0	0	-
Onychodictyon_gracilis	1	?	?	0	-	?	?	?	?	0	-	-	-	-	0	0	-	-	-	0	0	0	1	1	0	0	1	1	1	0	1	0	0	0	0	1	-	-	-	-	-	-	1	?	?	?	?	?	?
ROM_52703	1	?	?	0	-	1	?	0	0	1	2	0	-	0	0	1	?	?	0	0	0	1	0	0	-	-	1	1	1	?	1	0	1	0	0	1	-	-	-	-	-	-	1	?	?	?	?	?	?
ROM_53234	1	?	?	0	-	1	0	0	0	1	2	0	-	0	0	0	-	-	-	0	0	1	0	0	-	-	1	1	1	?	1	0	1	0	0	1	-	-	-	-	-	-	1	1	1	0	0	0	-
Ovatiovermis_cribratus	1	?	?	0	-	1	0	0	0	0	-	-	-	-	0	1	0	-	0	0	0	1	0	0	-	-	0	-	-	-	-	-	-	-	0	0	-	-	-	-	-	-	1	?	?	?	?	?	?
SAM_P14848	1	?	?	0	-	1	?	?	0	1	2	?	0	0	?	?	?	?	?	0	0	1	0	0	-	-	1	1	1	?	1	0	1	0	0	?	-	-	-	-	-	-	1	?	?	?	?	?	?
Collinsium_cilliosum	1	?	?	0	-	1	0	0	0	1	2	-	-	-	0	0	-	-	-	0	0	1	0	1	0	0	1	1	1	?	1	0	1	1	0	1	-	-	-	-	-	-	1	1	1	0	0	0	-
Acinocrinus_stichus	1	?	?	0	-	?	?	?	?	?	?	?	?	?	?	?	?	?	?	?	?	1	1	0	-	-	1	1	1	?	1	0	1	1	0	?	-	-	-	-	-	-	1	?	?	?	?	?	?
Luolishania_longicruris	1	?	?	0	-	1	0	0	0	1	2	0	0	0	0	1	1	0	0	0	0	1	0	0	-	-	1	1	1	?	1	0	1	0	0	1	-	-	-	-	-	-	1	1	1	0	0	0	-
Siberion_lenaicus	1	?	?	0	-	1	?	0	0	?	?	?	?	?	?	?	?	?	?	?	0	0	1	0	-	-	?	?	?	?	?	?	?	?	?	1	-	-	-	-	-	-	1	1	1	1	1	0	-
Xenusion_auerswaldae	1	?	-	0	-	?	?	?	?	?	?	?	?	?	?	?	?	?	?	?	?	0	1	0	-	-	1	0	?	-	-	-	-	-	0	1	-	-	-	-	-	-	1	?	?	?	?	?	?
Hadranax_augustus	1	?	-	0	-	?	?	?	?	?	?	?	?	?	?	?	?	?	?	?	?	0	1	0	-	-	1	0	?	-	-	-	-	-	0	?	-	-	-	-	-	-	1	?	?	?	?	?	?
Megadictyon_haikouensis	1	?	-	0	-	1	?	0	0	?	?	?	?	?	?	?	?	?	?	?	?	0	0	0	-	-	0	-	-	-	-	-	-	-	0	1	-	-	-	-	-	-	1	1	1	1	1	0	-
Thanahita_distos	1	?	?	0	-	?	?	?	?	?	?	?	?	?	?	?	?	?	?	?	?	1	0	1	1	0	0	-	-	-	-	-	-	-	0	1	-	-	-	-	-	-	1	?	?	?	?	?	?
Pambdelurion_whittingtoni	1	?	-	0	-	1	0	0	0	?	?	?	?	?	?	?	?	?	?	0	0	0	?	0	-	-	0	-	-	-	-	-	-	-	0	1	-	-	-	-	-	-	1	1	1	1	1	0	-
Kerygmachela_kieregaardi	1	?	-	0	-	1	0	0	0	0	-	-	-	-	0	1	1	1	0	0	0	0	1	0	-	-	1	0	1	-	-	-	-	-	0	1	-	-	-	-	-	-	1	1	1	1	1	0	-
Opabinia_regalis	1	?	-	1	0	1	0	0	0	0	-	-	-	-	1	1	1	1	1	0	0	0	-	-	-	-	0	-	-	-	-	-	-	-	1	1	-	-	-	-	-	-	1	1	1	2	?	[01]	0
Aegirocassis_benmoulae	1	?	-	1	0	1	-	-	-	1	0	1	1	1	?	?	?	?	?	0	0	0	-	-	-	-	0	-	-	-	-	-	-	-	1	?	-	-	-	-	-	-	1	1	1	2	-	1	1
Anomalocaris_canadensis	1	?	-	0	-	1	0	0	0	1	0	0	0	1	0	1	1	1	1	0	0	0	0	0	-	-	0	-	-	-	-	-	-	-	1	1	-	-	-	-	-	-	1	1	1	2	-	1	1
Hurdia_victoria	1	?	-	1	0	1	-	-	-	1	0	1	1	1	0	1	1	1	1	0	0	0	-	-	-	-	0	-	-	-	-	-	-	-	1	?	-	-	-	-	-	-	1	1	1	2	-	1	1
Lyrarapax_unguispinus	1	?	-	0	-	1	0	0	0	1	0	0	0	1	0	1	1	1	1	0	0	0	0	0	-	-	0	-	-	-	-	-	-	-	1	?	-	-	-	-	-	-	1	1	1	2	-	1	1
Peytoia_nathorsti	1	?	-	1	0	1	-	-	-	1	0	0	0	1	0	1	1	1	1	0	0	0	-	-	-	-	0	-	-	-	-	-	-	-	1	?	-	-	-	-	-	-	1	1	1	2	-	1	1
Isoxys_acutangulus	1	?	-	1	?	1	-	-	-	1	1	0	0	0	0	1	1	1	1	0	1	0	-	-	-	-	0	-	-	-	-	-	-	-	0	?	?	?	-	-	1	0	1	1	1	2	-	1	1
Nereocaris_briggsi	1	?	-	1	1	1	-	-	-	1	1	0	0	0	1	1	1	1	1	0	1	0	-	-	-	-	-	-	-	-	-	-	-	-	0	-	0	0	1	0	1	0	1	?	?	?	?	?	?
Fuxianhuia_protensa	1	?	-	1	1	1	-	-	-	1	1	0	0	0	0	1	1	1	1	0	1	0	-	-	-	-	-	-	-	-	-	-	-	-	0	-	1	0	1	0	1	0	1	1	1	2	-	1	0
Chengjangocaris_kunmingensis	1	?	-	1	1	1	-	-	-	1	1	0	0	0	0	1	1	1	1	0	1	0	-	-	-	-	-	-	-	-	-	-	-	-	0	-	1	0	1	0	1	0	1	1	1	2	-	1	0
Leanchoilia_superlata	1	?	-	1	1	1	-	-	-	0	-	-	-	-	0	1	1	1	0	1	0	0	-	-	-	-	-	-	-	-	-	-	-	-	0	-	1	?	0	0	1	1	1	?	?	?	?	?	?
Alalcomenaeus_cambriensis	1	?	-	1	1	1	-	-	-	0	-	-	-	-	0	1	1	1	0	1	0	0	-	-	-	-	-	-	-	-	-	-	-	-	0	-	1	?	0	0	1	1	1	?	?	?	?	?	?
YKLP_11075	1	?	-	1	1	1	-	-	-	0	-	-	-	-	0	1	1	1	0	1	0	0	-	-	-	-	-	-	-	-	-	-	-	-	0	-	1	?	?	?	?	?	1	?	?	?	?	?	?
Naraoia_compacta	1	?	-	1	1	1	-	-	-	0	-	-	-	-	0	0	-	-	-	1	0	0	-	-	-	-	-	-	-	-	-	-	-	-	0	-	1	1	0	1	0	-	1	1	1	2	-	1	0
Olenoides_serratus	1	?	-	1	1	1	-	-	-	0	-	-	-	-	0	1	1	1	0	1	0	0	-	-	-	-	-	-	-	-	-	-	-	-	0	-	1	1	0	1	0	-	1	1	1	2	-	1	0
;
[truncated: 49 more columns]
